# Supplementary material for: Genetics of ovulatory dysfunction and infertility: a scoping review and gene ontology analysis
Source: Front Endocrinol (Lausanne). 2025 Jun 4;16:1458711. doi: 10.3389/fendo.2025.1458711 (PMC12173923; doi:10.3389/fendo.2025.1458711)
Supplement: Supplementary Table 1 — Data extraction table containing journal article demographics and categorical data. See attached File “OvDys_DataExtraction_DiPietro.xlsx”. [file Table1.xlsx]

## Sheet: Data Extraction
Title Primary	Author, Primary	Pub Year	Study Type	Primary Study Location	Category	Other Diagnosis	DNA and/or RNA expression	Gene(s) Identified	Type of DNA	Projected Gene Function(s)/Involvement
Androgen receptor CAG repeat length is associated with ovarian reserve but not with ovarian response	Lledo, B.	2014	Observational Study	Spain	Other Diagnoses	N/A	DNA	AR	Nuclear	hormone regulation
A Novel Missense Mutation in the CLPP Gene Causing Perrault Syndrome Type 3 in a Turkish Family	Dursun,F.	2016	Case Report	Turkey	Other Diagnoses	PRLTS	DNA	CLPP	Nuclear	cleavage of large proteins into smaller peptides
Phenotypic Heterogeneity and Fertility Potential of Patients With 17-Hydroxylase/17,20-lyase Deficiency	Xu,Y.	2022	Case Report	China	Other Diagnoses	17OHD	DNA	CYP17A1	Nuclear	Estrogen synthesis
Clinical characteristics and molecular etiology of partial 17Œ±-hydroxylase deficiency diagnosed in 46,XX patients	Zhang,D.	2022	Observational Study	China	Other Diagnoses	17OHD	DNA	CYP17A1	Nuclear	Estrogen synthesis
Menstrual disturbance and hypersecretion of progesterone in women with congenital adrenal hyperplasia due to 21-hydroxylase deficiency	Holmes-Walker,D. J.	1995	Observational Study	UK	Other Diagnoses	CAH	DNA	CYP21A2	Nuclear	hormone, inflammation suppression
Clinical and genetic analysis of an isolated follicle-stimulating hormone deficiency female patient	Zhu,L.	2020	Case Report	China	Other Diagnoses	FSH Deficiency	DNA	FSHB	Nuclear	Pubertal development, follicular development, sex-steroid production
Successful ART outcome in a woman with McCune-Albright syndrome: a case report and literature review	Pirtea,P.	2023	Case Report	France	Other Diagnoses	McCune-Albright Syndrome (MAS)	DNA	GNAS	Nuclear	Cell Signaling
Normosmic idiopathic hypogonadotropic hypogonadism due to a novel GNRH1 variant in two siblings	Sagi,S. V.	2020	Case Report	UK	Other Diagnoses	HH	DNA	GNRH1	Nuclear	Gonadotropin function/release
Steroid biomarkers and genetic studies reveal inactivating mutations in hexose-6-phosphate dehydrogenase in patients with cortisone reductase deficiency	Lavery,G. G.	2008	Case Report	UK	Other Diagnoses	CRD	DNA and RNA expression	HSD11B1 H6PD	Nuclear	Steroidogenesis
A Genetic Basis for Functional Hypothalamic Amenorrhea	Caronia,L. M.	2011	Observational Study	USA	Other Diagnoses	HH	DNA	ANOS1 GNRHR FGFR1 PROKR2	Nuclear	GnRH ontology, cell fate, hormonal regulation
Luteinizing hormone beta mutation and hypogonadism in men and women	Lofrano-Porto,A.	2007	Case Report	Brazil	Other Diagnoses	HH	DNA and RNA expression	LHB	Nuclear	Ovulation, granulosa cell proliferation
Whole exome sequencing identifies a novel homozygous missense mutation of LHCGR gene in primary infertile women with empty follicle syndrome	Xu,Y.	2023	Observational Study	China	Other Diagnoses	Infertility	DNA	LHCGR	Nuclear	Female Sterility, LH resistance
Novel mutations in LHCGR (luteinizing hormone/choriogonadotropin receptor): expanding the spectrum of mutations responsible for human empty follicle syndrome	Zhang,Z.	2020	Case Report	China	Other Diagnoses	Infertility	DNA	LHGCR	Nuclear	Signal transduction
Clinical, genetic, and enzymatic characterization of P450 oxidoreductase deficiency in four patients	Sahakitrungruang, T.	2009	Case Report	USA	Other Diagnoses	PORD	DNA	POR	Nuclear	Steroidogenesis, gonadal development
Non-classic cytochrome P450 oxidoreductase deficiency strongly linked with menstrual cycle disorders and female infertility as primary manifestations	Papadakis,G. E.	2020	Observational Study	France	Other Diagnoses	PORD	DNA	POR CYP21A2	Nuclear	Meiosis, follicular maturation, hormonal interaction
Primary pigmented nodular adrenocortical disease (PPNAD) as an underlying cause of symptoms in a patient presenting with hirsutism and secondary amenorrhea: case report and literature review	Cyranska-Chyrek,E.	2018	Case Report	Poland	Other Diagnoses	PPNAD	None Identified	PRKAR1a	Nuclear	Protein mediator on cAMP pathway
Thirty-seven candidate genes for polycystic ovary syndrome: strongest evidence for linkage is with follistatin	Urbanek,M.	1999	Observational Study	USA	PCOS	N/A	DNA	AR CYP11A1 CYP17A1 CYP19A1 HSD17B1 HSD17B2 HSD17B3 HSD3B1 HSD3B2 STAR ACTR1A ACTR2 FST INHA INHBA INHBB INHBC SHBG LHCGR FSHR SMAD4 MC4R LEP LEPR POMC UCP2 UCP3 IGF1 IGF1R IGFBP1 IGFBP3 INS INSR INSL3 IRS1 PPARG	Nuclear	follicular development, androgen production, hormone dysfunction
Association of genetic markers within the BMP15 gene with anovulation and infertility in women with polycystic ovary syndrome	Gonzalez,A.	2008	Observational Study	Spain	PCOS	N/A	DNA	BMP15	Nuclear	Granulosa cell proliferation, folliculogenesis
Genetic association study from North India to analyze association of CYP19A1 and CYP17A1 with polycystic ovary syndrome	Kaur,R.	2018	Observational Study	India	PCOS	N/A	DNA	CYP17A1	Nuclear	Estrogen synthesis
Association of SNP rs700519 in CYP19A1 Gene with Polycystic Ovary Syndrome (PCOS) among Females of Quetta, Pakistan	Ajmal,N.	2021	Observational Study	Pakistan	PCOS	N/A	DNA	CYP19A1	Nuclear	Estrogen synthesis
Abnormal gene expression profiles in human ovaries from polycystic ovary syndrome patients	Jansen,E.	2004	Observational Study	Netherlands	PCOS	N/A	RNA expression	DUSP1 PPP1R15A POMK VMP1 CPZ HDAC3 CKB B4GALT1 QPRT SGK1 CHST2 DNAJB1 HSPA1A HSPA1B HSP90AA1 NR4A2 NR4A1 ATF3 FOSB FOS JUN JUNB JUND GADD45B EGR1 BTG2 KLF2 KLF4 CEBPB CEBPD NFIL3 BHLHB2 IER2 CREM ZNF331 PLAG1 MEIS1 TCF21 PPARG H1-2 H2AC18 H2AC25 HFE H2BC5 H2BC21 IGLJ3 IGKC HLA-DMA HLA-DMB HLA-DPA1 HLA-DQA1 HLA-DQB1 HLA-DRA HLA-DRB1 HLA-DRB5 CD74 SOCS3 C3 ZEB1 CCL3 ADAMTS1 FBN1 COL4A6 BGN OMD NID2…	Nuclear	Protein modification, Heat shock proteins, transcription regulation, DNA binding, immune response, extracellular matrix, membrane receptors
A genome-wide association study of polycystic ovary syndrome identified from electronic health records	Zhang,Y.	2020	Observational Study	USA	PCOS	N/A	None Identified	ERBB4 SOD2 WWTR1	Nuclear	Transcription regulation, insulin resistance, hippo signaling
Molecular signature of immunological mechanism behind impaired endometrial receptivity in polycystic ovarian syndrome	Amjadi,F.	2022	Experimental Study	Iran	PCOS	N/A	RNA expression	IL1A IL6 IL11 TNF CD55 IL15 CFD MMP2 MMP9 MMP7 IGF1	Nuclear	Inflammation, cell death, blastocyst implantation
Single Nucleotide Polymorphism of Insulin Receptor Gene rs2059806 in Polycystic Ovary Syndrome- A Observational Study	Sinha,S.	2021	Observational Study	India	PCOS	N/A	DNA	INSR	Nuclear	Insulin sensitivity
A Observational Study of the Luteinizing Hormone Level in Luteinizing Hormone Receptor Gene (rs2293275) Polymorphism in Polycystic Ovarian Syndrome Females	Atoum,M. F.	2022	Observational Study	Jordan	PCOS	N/A	DNA	LHCGR	Nuclear	LH receptor, hormone regulation
Pooled genetic analysis identifies variants that confer enhanced susceptibility to PCOS in Indian ethnicity	Vishnubotla,D. S.	2020	Observational Study	India	PCOS	N/A	DNA	THADA FST DENND1A LHCGR IDE	Nuclear	Hormone regulation, cell death, insulin activity
Landscape of pathogenic mutations in premature ovarian insufficiency	Ke,H.	2023	Observational Study	China	POF	N/A	DNA	BLM HFM1 MCM9 GALT FSHR AARS2 BRCA2 POLG AIRE BLM MSH4 SPIDR MCM8 PRDM9 TWNK C14orf39 CLPP PMM2 HARS2 ANKRD31 XRCC2 ATM COX10 ERCC6 EXO1 FANCM MRPS22 STAR FIGLA WDR62 ACAD9 SYCE1 LMNA TP63 BMP15 BNC1 GDF9 GNAS HSF2BP NUP107 POF1B WRN ALOX12B BUB1B FANCA FANCG NBN POR RAD51 FANCC FOXL2 PSMC3IP SCO2 STAG3 SYCP2L MSH4 RECQL4 NR5A1 EIF2B2 ZAR1 ZP3 BMP6 PRDM1 LGR4 STRA8 MEIOSIN KASH5 CPEB1 MCMDC2 NUP4…	Nuclear	Gonadogenesis, meiosis, folliculogenesis, ovulation
Identification of novel biallelic variants in BMP15 in two siblings with premature ovarian insufficiency	Zhang,T.	2022	Case Report	China	POF	N/A	DNA	BMP15	Nuclear	Oocyte maturation and follicular development
Identification of new variants of human BMP15 gene in a large cohort of women with premature ovarian failure	Di Pasquale,E.	2006	Observational Study	Italy	POF	N/A	DNA	BMP15	Nuclear	folliculogenesis
Targeted Next-Generation Sequencing Indicates a Frequent Oligogenic Involvement in Primary Ovarian Insufficiency Onset	Rossetti,R.	2021	Observational Study	Italy	POF	N/A	DNA	BMP15 REC8 FIGLA GDF9 NOBOX NR5A1 TP63 LARS2 ADAMTS5 CYP21A2 FSHR POLG RBBP8 SAMD11 VWF	Nuclear	Oocyte development, oocyte maturation, meiosis, cell cycle, DNA repair, folliculogenesis
Phenotyping and genetic studies of 357 consecutive patients presenting with premature ovarian failure	Bachelot,A.	2009	Observational Study	France	POF	N/A	DNA	FMR1	Nuclear	hormone regulation
A Novel Homozygous Missense FSHR Variant Associated with Hypergonadotropic Hypogonadism in Two Siblings from a Brazilian Family	Franca,M. M.	2017	Case Report	Brazil	POF	N/A	DNA	FSHR	Nuclear	cAMP pathway, pubertal development, ovulation
A novel mutation in the FSH receptor inhibiting signal transduction and causing primary ovarian failure	Doherty,E.	2002	Case Report	Finland	POF	N/A	DNA	FSHR	Nuclear	cAMP pathway, pubertal development, ovulation
Ovarian insufficiency and secondary amenorrhea in a patient with a novel variant within GDF9 gene	Marinakis,N. M.	2022	Case Report	Greece	POF	N/A	DNA	GDF9	Nuclear	Somatic cell activity, fertility, folliculogenesis, maturation
Androgen Receptor Repression of GnRH Gene Transcription	Brayman,M. J.	2012	Experimental Study	USA	POF	N/A	DNA	GNRH-P	Nuclear	hormone regulation
Mutations in the mitochondrial ribosomal protein MRPS22 lead to primary ovarian insufficiency	Chen,A. L.	2018	Experimental Study	USA	POF	N/A	DNA and RNA expression	MRPS22	Mitochondrial	Mitochondrial ribosome component
Compound heterozygous null mutations of NOBOX in sisters with delayed puberty and primary amenorrhea	Sassi,A.	2021	Case Report	Belgium	POF	N/A	DNA	NOBOX	Nuclear	folliculogenesis
NOTCH2 variant D1853H is mutated in two non-syndromic premature ovarian insufficiency patients from a Chinese pedigree	Li,L.	2020	Observational Study	China	POF	N/A	DNA	NOTCH2	Nuclear	Cell fate decisions, folliculogenesis, granulosa cell differentiation
Wide spectrum of NR5A1-related phenotypes in 46,XY and 46,XX individuals	Domenice,S.	2016	Observational Study	Brazil	POF	N/A	DNA	NR5A1	Nuclear	ovarian steroidogenesis, follicle growth and maturation
Functional study of a novel missense single-nucleotide variant of NUP107 in two daughters of Mexican origin with premature ovarian insufficiency	Ren,Y.	2018	Case Report	USA	POF	N/A	DNA	NUP107	Nuclear	Ovarian development
An unusual familial Xp22.12 microduplication including EIF1AX: A novel candidate dosage-sensitive gene for premature ovarian insufficiency	Sakka,R.	2022	Case Report	Tunisia	POF	N/A	DNA	RPS6KA3 SH3kBP1 EIF1AX SPIDR	Nuclear	Gene-regulation, x-inactivation, ovarian function
Two rare loss-of-function variants in the STAG3 gene leading to primary ovarian insufficiency	Franca,M. M.	2019	Case Report	Brazil	POF	N/A	DNA	STAG3	Nuclear	Cohesin complex protein, DNA repair, gene expression, development, genome integrity, chromosome segregation
Mutant Cohesin in Premature Ovarian Failure	Caburet,S.	2014	Case Report	Palistine	POF	N/A	DNA	STAG3	Nuclear	pairing/segregation of chromosomes during meiosis
Dominant TP63 missense variants lead to constitutive activation and premature ovarian insufficiency	Tucker,E. J.	2022	Observational Study	Australia	POF	N/A	DNA	TP63	Nuclear	Ovarian function, oocyte survival/death
Pathogenic Variants in ZSWIM7 Cause Primary Ovarian Insufficiency	Yatsenko,S. A.	2022	Case Report	USA	POF	N/A	DNA	ZSWIM7	Nuclear	DNA damage response
